# Supplementary material for: Aroylhydrazone Diorganotin Complexes Causes DNA Damage and Apoptotic Cell Death: From Chemical Synthesis to Biochemical Effects
Source: Int J Mol Sci. 2021 Dec 16;22(24):13525. doi: 10.3390/ijms222413525 (PMC8709053; doi:10.3390/ijms222413525)
Supplement: Supplementary file 1 [file ijms-22-13525-s001.zip]

Archive with 2 entries (2 files):
- CIF.zip
- ijms-1494281-supplementary.pdf
